# Supplementary material for: The Penicillium brasilianum Histone Deacetylase Clr3 Regulates Secondary Metabolite Production and Tolerance to Oxidative Stress
Source: J Fungi (Basel). 2022 May 17;8(5):514. doi: 10.3390/jof8050514 (PMC9146837; doi:10.3390/jof8050514)
Supplement: Supplementary file 1 [file jof-08-00514-s001.zip]

Archive with 1 entries (1 files):
- jof-1727952-supplementary.pdf
